# Supplementary material for: Comparative Analysis of Speed-Power Performance and Sport-Specific Skills Among Elite Youth Soccer Players with Different Start Procedures
Source: Sports (Basel). 2025 Oct 2;13(10):341. doi: 10.3390/sports13100341 (PMC12568230; doi:10.3390/sports13100341)
Supplement: Supplementary file 1 [file sports-13-00341-s001.zip]

Archive with 1 entries (1 files):
- sports-3845262-supplementary.pdf
